# Supplementary material for: Resistance to 6-Methylpurine is Conferred by Defective Adenine Phosphoribosyltransferase in Tetrahymena
Source: Genes (Basel). 2018 Mar 23;9(4):179. doi: 10.3390/genes9040179 (PMC5924521; doi:10.3390/genes9040179)
Supplement: Supplementary file 1 [file genes-09-00179-s001.zip]

Archive with 17 entries (16 files):
- Figure S8.pdf
- __MACOSX/
- __MACOSX/._Figure S8.pdf
- Figure S1.pdf
- __MACOSX/._Figure S1.pdf
- Figure S2.pdf
- __MACOSX/._Figure S2.pdf
- Figure S3.pdf
- __MACOSX/._Figure S3.pdf
- Figure S7.pdf
- __MACOSX/._Figure S7.pdf
- Figure S6.pdf
- __MACOSX/._Figure S6.pdf
- Figure S4.pdf
- __MACOSX/._Figure S4.pdf
- Figure S5.pdf
- __MACOSX/._Figure S5.pdf
